# Supplementary material for: Partitioning and Spatial Distribution of Drugs in Ocular Surface Tissues
Source: Pharmaceutics. 2021 May 4;13(5):658. doi: 10.3390/pharmaceutics13050658 (PMC8147976; doi:10.3390/pharmaceutics13050658)
Supplement: Supplementary file 1 [file pharmaceutics-13-00658-s001.zip]

Archive with 1 entries (1 files):
- pharmaceutics-1183338-supplementary.pdf
